# Supplementary material for: Myelination of parvalbumin interneurons shapes the function of cortical sensory inhibitory circuits
Source: Nat Commun. 2020 Oct 13;11:5151. doi: 10.1038/s41467-020-18984-7 (PMC7555533; doi:10.1038/s41467-020-18984-7)
Supplement: Supplementary file 4 — Source data [file 41467_2020_18984_MOESM4_ESM.xlsx]

## Sheet: Figure1
Figure 1
	Figure 1e			Figure 1f			Figure 1g			Figure 1h			Figure 1i
	Distance to first MBP signal (µm)			Distance to first branch point (µm)			Branch point with MBP per cell (%)			Mean internode length per cell (µm)			Distribution (%)
	Data Control	Data g2f/f		Data Control	Data g2f/f		Data Control	Data g2f/f		Data Control	Data g2f/f			Data Control	Data g2f/f
	18.19	32.5		86.89	113.48		0	50		28.2322	48.5133		0-10 µm	1.92308	0
	21.33	34		42.57	82		0	20		29.9971	58.31		10-20 µm	26.9231	1.92308
	22	35.96		21.05	93.79		0	50		36.1622	52.1362		20-30 µm	48.0769	13.4615
	25	43.9		42.93	93.7		0	66.66		27.5943	53.7267		30-40 µm	32.6923	25
	16.48	22.97		36.025	67.5		16.67	60		42.53	46.12		40-50 µm	13.4615	28.8462
	26.39	42.5		76.54	42.66		12.5	33.33		38.5667	80.45		50-60 µm	1.92308	26.9231
	29.96	24		71.56	86.7		0	0		25.3555	39.2343		60-70 µm	5.76923	5.76923
	19.76	39.95		52.56	134.82					29.3886	37.8783		70-80 µm	1.92308	3.84615
											84.445		80-90 µm	0	5.76923
													90-100 µm	0	1.92308
													More than 100	0	3.84615

## Sheet: Supp Figure1
Supp Figure 1
	Supp Fig. 1c			Supp Fig. 1d			Supp Fig. 1e			Supp Fig. 1h			Supp Fig. 1i
	GluPSC (pA)			GABAPSC (pA)			GABAPSC/GluPSC			density of recombinant Olig2			density of recombinant OPCs
	Data Control	Data g2f/f		Data Control	Data g2f/f		Data Control	Data g2f/f		Data Control	Data g2f/f		Data Control	Data g2f/f
	-10	-10.5428		6	5.43958		1.66667	1.93816		33714.3	13142.9		33571.4	13000
	-2.2	-12.9574		10	10.863		0.22	1.1928		13857.1	24000		12857.1	22857.1
	-11	-17		8.6	7		1.27907	2.42857		20714.3	25333.3		19714.3	24000
	-22	-11		15	3		1.46667	3.66667		18714.3	24000		18142.9	22428.6
	-14	-10		29	9.3		0.482759	1.07527		17000	22714.3		16428.6	21714.3
	-12	-8.8		20	5.8		0.6	1.51724		14857.1	25285.7		13857.1	24428.6
	-14	-32		10	7.5		1.4	4.26667		29904.8	15809.5		29333.3	15238.1
	-13	-15		13	15		1	1			27428.6			26857.1
	-6	-11		10	3		0.6	3.66667
	-8	-14		7.5	7.9		1.06667	1.77215
	-15	-27.5		17	8.9		0.882353	3.08989
	-13	-13		12	5		1.08333	2.6
		-15			10			1.5
		-4			3			1.33333
		-9.7			6.15			1.57724
		-13			18			0.722222
		-6			6.8			0.882353
		-8			4.65			1.72043

## Sheet: Figure2
Figure 2
	Figure 2d			Figure 2e			Figure 2f
	number of paranodes/µm			mean node length per cell (µm)			Distribution (%)
	Data Control	Data g2f/f		Data Control	Data g2f/f			Data Control	Data g2f/f
	0.0602047	0.0408484		1.33333	2.77286		0-1 µm	22.2222	2.85714
	0.0435825	0.0381947		3.24	3.06		1-2 µm	40.7407	37.1429
	0.0373397	0.0152107		1.92	2.79375		2-3 µm	25.9259	31.4286
	0.053309	0.0420106		3.01	3.15		3-4 µm	7.40741	14.2857
	0.0299655	0.0243902		1.30667	5.146		4-5 µm	3.7037	2.85714
	0.0360649	0.0343643		2.15	3.5
	0.0457076	0.0295014		1.228	3.318
	0.0485833	0.04044			4.72
		0.0279877

## Sheet: Supp Figure2
Supp Figure 2					Supp Figure 2
	Supp Fig 2c					Supp Fig 2d				Supp Fig 2e			Supp Fig 2f
	Number of intersections					Length of myelinated axon region (µm)				Interbranch point length (µm)			Interbranch point distance (µm)
	distance from soma	Mean Data Control	Mean Data gamma2f/f			Data Control	Data g2f/f			Data Control	Data g2f/f		Data Control		Data g2f/f
	0	0	0			254.09	318.25			24.23	94.84		MBP+	MBP-	MBP+	MBP-
	10	1.25	2.14			209.98	314.18			72.71	7.15		24.23	23.05	94.84	7.15
	20	2.38	5.86			325.46	394.45			21.57	58.75		72.71	14.14	58.75	11.09
	30	5.5	5.43			193.16	809.32			44.06	87.78		21.57	7.74	87.78	11.35
	40	7.88	10.71			127.59	82			49.52	24.46		44.06	15.33	24.46	12.8
	50	12.75	8.43			277.44	582			49.38	14.95		49.52	25.5	14.95	12.79
	60	16.25	10.43			278.91	203.38			59.14	7.6		49.38	7.73	7.6
	70	12.25	12.43			411.44	247.28			114.38	28.56		59.14	11.96	28.56
	80	13.75	11.57				91.46			55.76	69.4		114.38	13.35	69.4
	90	13.88	10							73.41	76.86		55.76		76.86
	100	14.13	13.14							39.33	34.62		73.41		34.62
	110	13.25	13.86							41.48	76.21		39.33		76.21
	120	12.5	10.86							72.72	114.66		41.48		114.66
	130	10.38	9.43							64.19	11.09		72.72		35.97
	140	8.88	9.29							25.78	35.97		64.19		46.61
	150	5.88	8.29							121.05	46.61		25.78		86
	160	5.25	7.29							23.05	86		121.05		100.18
	170	3.5	7							42.76	100.18		42.76		90
	180	2.63	5.57							40.55	90		40.55		47.5
	190	2	3.86							136.38	47.5		136.38		62.18
	200	1.88	3.43							164.17	62.18		164.17		134.67
	210	1.13	1.71							32.19	11.35		32.19		36.48
	220	0.88	1.57							48.62	134.67		48.62		71.46
										34.18	36.48		34.18		54.22
										14.14	71.46		52.32		22.41
										52.32	54.22		57.17		39.31
										57.17	12.8		57.51		49.65
										57.51	22.41		58.3		35.17
										58.3	39.31		68.13		24.27
										68.13	49.65		71.92		37.76
										7.74	35.17		19.83		120.97
										71.92	24.27		50.89		48.56
										19.83	37.76		26.2		45.16
										50.89	120.97		36.9		134.82
										26.2	48.56		13.14		54.26
										36.9	12.79		21.11		66.38
										13.14	45.16		18.98		138.99
										15.33	134.82		46.71
										25.5	54.26		47.78
										21.11	66.38		30.36
										7.73	138.99		38.87
										18.98			42.73
										46.71			84.91
										47.78			31.06
										30.36			79.13
										38.87			59.35
										42.73			39.63
										84.91			52.78
										11.96			39.64
										31.06
										79.13
										59.35
										13.35
										39.63
										52.78
										39.64

## Sheet: Supp Figure 3
Supp Figure 3
	Supp Fig. 3b			Supp Fig. 3e
	Distance to first MBP (µm)			Firing frequency (Hz)
	Data Control	Data g2f/f		Data Control	Data g2f/f
	25	46.1		139	72
	23	41.5		143	50
	23.7	27.4		133	126
	23.4	28.9		151	56
	22.7	45.7		103	70
	23	33.2		135	72
	28	28.1		120	21
	32.4	27.3		114	179
	20.7	28.9		112	90
	19.9	39.7		223	143
				114	100
				130	107
				129	110
				130	100

## Sheet: Supp Figure4
Supp Figure 4
	Supp Fig. 4c
	Mean AIS length FSI (µm)
	Data Control	Data g2f/f
	18.6985	17.254
	16.8163	22.0286
	14.2499	18.4699
	12.5236	13.5593
	22.5306	17.3869
	13.361	15.6464
	15.2817	22.8037
	13.9334	13.4664
	14.6169	13.6488
	15.7555	14.8851

## Sheet: Figure3
Figure 3
	Figure 3e				Figure 3f			Figure 3g			Figure 3h			Figure 3i
	Number of intersections (premyelinating OLs)				Processes from soma			Mean of crossings			Sum of crossings			Max distance (µm)
	distance from soma	Mean Data Control	Mean Data g2f/f		Data Control	Data g2f/f		Data Control	Data g2f/f		Data Control	Data g2f/f		Data Control	Data g2f/f
	0	0	0		13	4		11.429	7.75		78.599	62		96.201	85.148
	10	12.25	7.14		11	3		13.375	6.667		80.338	40		94.591	86.504
	20	18.13	14.71		13	6		12.375	4.25		82.709	17		91.275	67.168
	30	19.25	14.29		13	6		13.625	13.143		85.97	92		92.55	63.437
	40	17.38	8		10	9		16.375	7.875		85.081	63		95.861	85.147
	50	13	3.71		12	11		14.571	11.20		83.302	56		94.944	59.479
	60	10.13	3.71		13	11		12.333	12.40		87.452	62		97.434	64.22
	70	7	4		13			11			82.709			91.169
	80	1.63	2.57
	90	0	0

## Sheet: Supp Figure5
Supp Figure 5
	Supp Fig. 5e						Supp Fig. 5f
	Number of intersections (OPCs)						Processes from soma
	distance from soma	Mean Data Control	Mean Data g2f/f				Data Control	Data g2f/f
	0	0	0				10	13
	10	11.6667	12.6667				9	15
	20	14.5	15				18	13
	30	9.16667	10				12	14
	40	4.83333	5.83333				10	9
	50	4.33333	3.16667				11	17
	60	2.66667	3
	70	0.666667	2.33333
	80	0.5	1.16667
	90	0	0.166667

## Sheet: Figure4
Figure 4
	Figure 4c				Figure 4d				Figure 4f
	Firing frequency FSI (Hz)				Firing frequency SSC (Hz)				PV+ cells (103 cells/mm3)
	Data Control	Data g2f/f			Data Control	Data g2f/f			Data Control					Data g2f/f
	222	76			36	31			P10	P24	P30	P120		P10	P24	P30	P120
	103	66			33	28			9142.86	13285.7	20714.3	20428.6		16000	7000	10285.7	18000
	74	150			32	39			13523.8	12000	21904.8	21142.9		13333.3	5285.71	13714.3	21523.8
	67	170			32	30			15428.6	15142.9	18571.4	23714.3		8321.21	6571.43	13523.8	20428.6
	113	36			32	42				18142.3	18095.2	22571.4		10000	12381	15809.5	18285.7
	215	76			30	29				18428.6	18857.1				12571.4
	190	95			55	32
	163	83			30	41
	198	100			32	30
	222	113			29	40
	162	97			33	42
	177	137			28	51
	175	136			29	19
	166	130			26	30
	235	160			27	32
	150	150			31	33
	132	137			25	23
	114	120			30	30
	106	140
	108	91
	95	101
	84	126
	94	89
	73	104
	116	99
	94	80
		66
		134

## Sheet: Supp Figure 6
Supp Figure 6
	Supp Fig. 6b
	Ratio PV+/NeuN+ cells
	Data Control	Data g2f/f
	0.16	0.14
	0.16	0.18
	0.18	0.15
	0.19	0.15

[truncated: 6 more sheets: Figure5, Supp Figure7, Supp Figure 8, Figure6, Figure7, Supp Figure 9]
